# Supplementary material for: Quorum sensing N-Acyl homoserine lactones are a new class of anti-schistosomal
Source: PLoS Negl Trop Dis. 2020 Oct 19;14(10):e0008630. doi: 10.1371/journal.pntd.0008630 (PMC7595621; doi:10.1371/journal.pntd.0008630)
Supplement: S1 Table — The first 14 compounds represent the initial compounds screened. The following 8 are compound 1 analogues. (XLSX) [file pntd.0008630.s002.xlsx]

## Sheet: Sheet3
Initial 14 Compounds Screened
Compound ID	Compound Structure	Molecular Formula	Molecular Weight	SMILES	IUPAC name	References
Compound 1		C6H8BrNO3	222.038	O=C(NC(CCO1)C1=O)CBr	2-bromo-N-(2-oxo-tetrahydrofuran-3-yl)acetamide	Brennan, John; Murphy, Patrick J. Tetrahedron Letters, 1988, vol. 29, # 17, p. 2063 – 2066
Compound A		C8H14N6O2	226.24	O=C(NC1=N)CCN1CCC(NC(N)=N)=O	1-(3-(2-imino-4-oxo-tetrahydropyrimidin-1(2H)-yl)propanoyl)guanidine	Murphy, P. J.; Williams, H. L.; Hursthouse, M. B.; Malik, K. M. A.; Chem. Commun. 1994, 119–120
						Sugino, K.; Tanaka, T.; J. Org. Chem., 1968, 33, 3354–3355.
Compound B		C8H8O7	216.145	O=C([C@@H]([C@H]1OC(C)=O)OC(C)=O)OC1=O	(3R,4R)-2,5-dioxotetrahydrofuran-3,4-diyl diacetate	Vieira, A. S.; Ferreira, F. P.; Fiorante, P. F.; Guadagnin, R, C.; Stefani, H. A. Tetrahedron, 2008, 64, 3306–3314.
Compound C		C10H8O2S2	224.292	O=C(C(O)C1=CSC=C1)C2=CSC=C2	2-hydroxy-1,2-di(thiophen-3-yl)ethan-1-one	Anjos, T.; Roberts-Bleming, S. J.; Charlton, A.; Robertson, N.; Mount, A. R.; Coles, S, J.; Hursthouse, M. B.; Kalaji, M.; Murphy, P. J.; J. Mat. Chem., 2008, 18, 475–483.
Compound D		C11H6OS4	282.408	O=C1SC(C2=CSC=C2)=C(C3=CSC=C3)S1	4,5-di(thiophen-3-yl)-1,3-dithiol-2-one	Anjos, T.; Roberts-Bleming, S. J.; Charlton, A.; Robertson, N.; Mount, A. R.; Coles, S, J.; Hursthouse, M. B.; Kalaji, M.; Murphy, P. J.; J. Mat. Chem., 2008, 18, 475–483.
Compound E		C43H40O5	636.788	O[C@H]([C@@H](COC(C1=CC=CC=C1)(C2=CC=CC=C2)C3=CC=CC=C3)O)[C@H](COC(C4=CC=CC=C4)(C5=CC=CC=C5)C6=CC=CC=C6)O	(2R,3s,4S)-1,5-bis(trityloxy)pentane-2,3,4-triol	Burgess, K.; Chaplin, D. A.; Henderson, I.; Pan, Y. T.; Elbein, A. D.; J. Org. Chem., 1992, 57, 1103–1109.
Compound F		C16H30O	238.415	C#CCCCCCCCCCCCCCCO	hexadec-15-yn-1-ol	Hébert, N; Beck, A; Lennox, R. B.; Just, G.; J. Org. Chem., 1992, 57, 1777–1783.
Compound G		C18H22O4	302.37	COC1=CC=C(OCCCCOC2=CC=C(OC)C=C2)C=C1	1,4-bis(4-methoxyphenoxy)butane	Ziegler, K.; Weber, H.; Gellert, H. G.; Chem. Ber., 1942, 75, 1715–1725
Compound H		C20H26O4	330.424	COC1=CC=C(OCCCCCCOC2=CC=C(OC)C=C2)C=C1	1,6-bis(4-methoxyphenoxy)hexane	Ziegler, K.; Weber, H.; Gellert, H. G.; Chem. Ber., 1942, 75, 1715–1725
Compound I		C12H20O6	260.286	O[C@H]1[C@H]2[C@H](OC(C)(C)O2)CO[C@]13COC(C)(C)O3	(3a'R,4S,7'S,7a'S)-2,2,2',2'-tetramethyltetrahydrospiro[[1,3]dioxolane-4,6'-[1,3]dioxolo[4,5-c]pyran]-7'-ol	Kang, J.; Lim, G. J.; Yoon, S. K.; Kim, M. Y.; J. Org. Chem., 1995, 60, 564–577.
Compound J		C13H16O2	204.269	CC(CC(C1=CC=CC=C1)O2)(C)CC2=O	4,4-dimethyl-6-phenyltetrahydro-2H-pyran-2-one	Murphy, P. J.; Thomas, D. A.; Sievert, N.; Caulkett, P. W. R.; Parsons, S.; Lett. Org. Chem. 2010, 7, 508–510. DOI: 10.2174/157017810793362271
Compound K		C7H9NO4	171.152	O=C(CC1)N(C(OCC)=O)C1=O	ethyl 2,5-dioxopyrrolidine-1-carboxylate	Flitsch, W.; Schindler, S.R. Synthesis, 1975, 685–700.
Compound L		C12H12O3S2	268.345	O=S(OCC1=CSC=C1)(C2=CC=C(C)C=C2)=O	thiophen-3-ylmethyl 4-methylbenzenesulfonate	Bagley, J. R.; Thomas, S. A.; Rudo, F. G.; Spencer, K.; Doorley, B. M.; Ossipov, M. H.; Jerussi, T. P.; Benvenga, M. J.; Spaulding, T.; J. Med. Chem., 1991, 34, 827–841.
Compound M		C9H14CIN3O2	231.68	O=C2N=C1NC(C(C)C[NH+]1CC2C)=O.[Cl-]	3,7-dimethyl-2,8-dioxo-1,2,3,4,5,6,7,8-octahydropyrimido[1,2-a]pyrimidin-5-ium chloride	Murphy, P. J.; Williams, H. L.; Hursthouse, M. B.; Malik, K. M. A.; Chem. Commun. 1994, 119–120
						Sugino, K.; Tanaka, T.; J. Org. Chem., 1968, 33, 3354–3355.
Analogues of Compound 1
Compound ID	Compound Structure	Molecular Formula	Molecular Weight	SMILES	IUPAC name	References
Compound 2		C7H10BrNO3	236.065	O=C1OCCC1NC(C(C)Br)=O	2-bromo-N-(2-oxotetrahydrofuran-3-yl)propanamide	This study
Compound 3		C6H8BrNO2S	238.099	O=C1SCCC1NC(CBr)=O	2-bromo-N-(2-oxotetrahydrothiophen-3-yl)acetamide	This study
Compound 4		C7H10BrNO2S	252.126	O=C1SCCC1NC(C(C)Br)=O	2-bromo-N-(2-oxotetrahydrothiophen-3-yl)propanamide	This study
Compound 5		C6H8BrNO3	222.038	O=C1OCC[C@H]1NC(CBr)=O	(R)-2-bromo-N-(2-oxotetrahydrofuran-3-yl)acetamide	This study
Compound 6		C6H8BrNO3	222.038	O=C1OCC[C@@H]1NC(CBr)=O	(S)-2-bromo-N-(2-oxotetrahydrofuran-3-yl)acetamide	Persson, T.; Hansen, T. H.; Rasmussen, T.B.; Skindersø, M. E.; Givskov, M.; Nielsen, J.; Org. Biomol. Chem, 2005, 3, 253–262.
Compound 7		C6H8CINO3	177.584	O=C1OCCC1NC(CCl)=O	2-chloro-N-(2-oxotetrahydrofuran-3-yl)acetamide	This study
Compound 8		C6H8CINO2S	193.645	O=C1SCCC1NC(CCl)=O	2-chloro-N-(2-oxotetrahydrothiophen-3-yl)acetamide	This study
Compound 9		C7H10CINO3	191.611	O=C1OCCC1NC(C(C)Cl)=O	2-chloro-N-(2-oxotetrahydrofuran-3-yl)propanamide	This study
